# Supplementary material for: Identification of separation-related problems in domestic cats: A questionnaire survey
Source: PLoS One. 2020 Apr 15;15(4):e0230999. doi: 10.1371/journal.pone.0230999 (PMC7159185; doi:10.1371/journal.pone.0230999)
Supplement: S1 Table — (XLSX) [file pone.0230999.s002.xlsx]

## Sheet: datatset
SRP	Owner_ID	Owner_sex	Owner_age	Owner_age_class	Number_residents	Number_man	Number_women	Cat_ID	Breed	Cat_age	Cat_age_class	Time_with_owner	Time_with_owner_class	Cat_sex	Had_been_sterilized	Alone_in_the_house(frequency)	Alone_in_the_house(duration)	Depressive_apathetic	Agressive	Excessive_vocalization	Destructive_behavior	Elimination_problems(urine)	Elimination_problems(feces)	Agitated_anxious	Type_of_residence	Outdoor_access	Access_to_street	Access_whole_house	Other_animals	Access_to_cat_toys	Play_with_toys	Access_elevated_areas	Visual_access_to_street	Change_with_unfamiliar_person
2	54	2	18	1	2	1	2	95	1	13	4	13	4	2	1	2	2	2	2	2	2	2	2	2	2	1	4	2	2	2	4	2	1	1
2	116	2	18	1	3	2	2	210	2	6	3	6	3	1	1	2	3	1	2	2	2	2	2	2	1	1	3	1	1	2	4	1	2	1
1	49	2	19	1	2	1	2	85	2	10	4	10	4	2	1	1	3	1	1	1	1	2	2	2	2	2	4	1	2	1	1	1	1	1
2	3	2	51	2	3	2	2	4	2	5	3	5	3	1	1	3	1	2	2	1	2	2	2	2	2	1	4	1	1	1	3	1	1	1
2	55	2	19	1	3	1	3	96	2	2.75	2	2.75	2	2	1	2	2	2	1	2	1	2	2	1	2	1	4	1	2	1	1	1	1	1
2	79	2	19	1	3	0	3	143	2	1	2	0.583	1	2	1	1	3	2	2	1	2	2	2	1	2	2	4	2	2	1	1	1	2	2
1	52	2	20	1	2	1	1	92	2	2.75	2	2.5	2	2	1	1	2	2	2	1	1	2	2	2	2	1	4	1	1	2	4	1	1	2
1	52	2	20	1	2	1	1	93	2	2.5	2	2.33	2	2	1	1	2	2	2	1	1	2	2	2	2	1	4	1	1	2	4	1	1	1
2	82	1	20	1	2	1	1	146	2	1.5	2	1.5	2	1	1	1	3	1	2	2	1	2	2	2	2	2	4	1	2	1	1	1	1	1
1	87	2	20	1	2	0	2	156	1	4	3	4	3	2	1	1	2	2	2	2	1	2	1	2	1	1	4	1	1	2	4	1	1	1
1	87	2	20	1	2	0	2	157	2	3	2	3	2	1	1	1	2	2	2	2	1	1	2	1	1	1	1	1	1	2	4	1	1	2
1	93	2	20	1	2	1	2	171	2	7	3	7	3	1	1	1	2	1	2	1	1	1	2	2	1	1	4	1	1	1	3	1	1	2
2	93	2	20	1	2	1	2	172	2	2	2	2	2	2	1	1	2	1	2	2	2	2	2	2	1	1	4	1	1	1	3	1	1	1
2	93	2	20	1	2	1	2	173	2	0.75	1	0.75	1	1	1	1	2	2	2	2	2	2	2	1	1	1	1	1	1	1	1	1	1	2
2	22	2	21	1	3	1	3	35	2	6	3	6	3	2	1	4	4	1	2	2	2	2	2	2	1	1	1	1	1	1	3	1	1	1
2	23	2	21	1	3	2	3	36	2	5	3	5	3	1	2	2	2	2	2	1	2	2	2	2	1	1	1	1	1	1	1	2	1	2
2	36	2	21	1	2	2	1	53	2	5	3	5	3	1	1	2	2	1	2	2	2	2	2	2	1	1	1	1	1	1	1	1	1	1
2	11	2	37	2	2	1	1	18	2	3	2	2.84	2	2	1	2	2	2	2	1	2	2	2	2	1	2	4	1	2	1	3	2	1	1
2	12	2	48	2	3	1	2	19	1	7	3	7	3	1	1	2	2	2	2	2	2	2	2	2	2	1	4	1	1	2	3	1	1	1
1	36	2	21	1	2	2	1	54	1	4	3	4	3	2	1	2	2	1	2	1	2	1	2	2	1	1	4	1	1	2	4	1	1	1
2	14	2	42	2	3	2	1	21	2	5	3	5	3	2	1	1	3	2	2	2	2	2	2	2	1	1	3	1	1	1	3	1	1	1
1	14	2	42	2	3	2	1	22	2	2	2	1.67	2	1	1	1	3	2	2	1	1	2	2	2	1	1	3	1	1	1	1	1	1	2
2	36	2	21	1	2	2	1	55	2	1	2	0.17	1	1	2	2	2	1	2	1	2	2	2	1	1	1	1	1	1	1	1	1	1	2
2	56	1	21	1	3	2	3	98	2	2	2	2	2	2	1	4	4	2	2	2	1	2	2	2	1	1	1	1	1	1	1	1	2	1
2	56	1	21	1	3	2	3	99	2	5	3	5	3	2	1	4	4	1	1	2	1	2	2	2	1	1	1	1	1	1	1	1	2	1
2	56	1	21	1	3	2	3	100	2	2	2	2	2	2	1	4	4	2	2	2	1	2	2	2	1	1	1	1	1	1	1	1	2	1
2	57	2	21	1	3	1	3	101	2	2.5	2	2.5	2	2	1	1	3	2	2	1	2	2	2	2	1	1	1	1	2	1	1	1	1	1
2	58	1	21	1	3	2	1	102	2	1.67	2	1	1	1	1	1	3	2	2	2	2	1	2	2	1	1	1	1	1	1	3	1	1	2
1	62	2	21	1	3	2	2	116	2	4	3	4	3	2	1	2	2	2	2	1	1	2	2	2	2	1	4	2	1	2	4	1	2	2
2	62	2	21	1	3	2	2	117	2	2	2	2	2	2	1	2	2	2	2	2	2	2	2	2	2	1	4	2	1	2	4	1	2	1
1	62	2	21	1	3	2	2	118	2	4	3	4	3	1	1	2	2	2	2	1	1	2	2	1	2	1	4	2	1	2	4	1	2	1
2	64	2	21	1	3	2	2	120	2	0.583	1	0.5	1	1	2	4	4	2	2	2	2	2	2	2	1	1	4	2	1	1	1	1	1	1
2	81	2	21	1	2	1	2	145	2	0.67	1	0.5	1	2	1	1	2	2	2	2	2	2	2	2	1	2	4	2	1	1	1	1	2	2
2	96	1	21	1	2	1	2	180	2	5	3	4.5	3	1	1	1	3	2	2	1	2	2	2	2	2	1	4	1	1	1	1	1	1	1
2	25	1	35	1	2	0	1	38	1	0.67	1	0.583	1	2	1	1	3	2	1	2	2	2	2	1	2	1	4	1	1	1	1	2	2	2
2	26	2	35	1	3	1	1	39	2	0.583	1	0.583	1	1	2	1	2	2	2	2	2	2	2	2	2	2	4	1	1	1	1	1	1	2
2	26	2	35	1	3	1	1	40	1	2.417	2	2.25	2	2	1	1	2	2	2	2	2	2	2	2	2	2	4	1	1	1	3	1	1	1
2	27	2	36	2	2	1	1	41	2	2	2	2	2	2	1	1	2	2	2	1	2	2	2	2	2	2	4	1	1	1	3	1	1	1
2	28	2	45	2	1	0	1	42	1	13	4	12.583	4	1	1	1	2	2	2	2	1	2	2	2	2	1	4	1	2	1	3	2	1	1
2	96	1	21	1	2	1	2	181	2	11	4	11	4	2	1	1	3	2	2	2	2	2	2	2	2	1	4	1	1	1	3	1	1	2
2	96	1	21	1	2	1	2	182	2	2	2	0.3	1	2	1	1	3	2	2	1	2	2	2	2	2	1	4	1	1	1	3	1	1	2
1	97	2	21	1	2	0	2	183	2	3	2	2	2	1	1	1	2	2	2	1	1	2	2	2	2	1	4	1	1	1	1	1	1	1
2	98	2	21	1	2	2	1	184	1	10	4	10	4	2	1	1	2	2	2	1	2	2	2	1	1	1	1	1	2	1	1	1	1	1
2	99	2	21	1	2	1	2	185	2	1	2	0.67	1	2	1	1	2	2	2	2	2	2	2	2	2	1	4	1	2	1	1	1	1	1
2	19	2	22	1	2	0	3	31	2	5	3	5	3	2	1	1	3	2	2	2	2	2	2	2	2	2	3	1	2	1	1	2	1	2
2	21	1	22	1	2	1	1	34	2	9	4	9	4	1	1	1	2	2	2	2	2	2	2	2	2	2	4	1	2	1	1	1	2	1
2	24	2	22	1	3	2	2	37	2	5.5	3	5.25	3	2	1	3	2	1	1	2	2	2	2	2	1	1	4	1	1	1	3	1	1	2
2	31	2	22	1	3	1	2	45	2	2.5	2	2	2	1	1	1	2	2	2	2	2	2	2	2	1	1	1	1	1	1	3	1	1	2
2	35	2	53	2	2	0	3	52	1	2.5	2	2.25	2	1	1	3	1	1	1	1	2	2	2	2	1	1	1	1	1	1	3	1	1	1
2	31	2	22	1	3	1	2	46	2	2.5	2	2	2	2	2	1	2	2	2	2	2	2	2	2	1	1	1	1	1	1	3	1	1	2
2	31	2	22	1	3	1	2	47	2	4	3	3	2	2	1	1	2	2	2	2	2	2	2	2	1	1	1	1	1	1	1	1	1	1
2	31	2	22	1	3	1	2	48	2	2	2	2	2	2	1	1	2	2	2	2	2	2	2	2	1	1	1	1	1	1	1	1	1	1
1	33	1	22	1	2	1	2	50	2	26	4	3	2	2	1	1	2	1	2	1	2	1	2	1	2	2	4	2	2	1	3	1	2	2
2	69	2	22	1	3	1	3	127	2	0.9	1	0.9	1	2	1	4	4	2	2	2	2	2	2	2	1	1	4	1	1	1	3	1	1	2
1	38	2	47	2	2	1	2	58	1	3	2	3	2	2	1	1	3	1	2	2	1	1	2	2	2	1	4	1	2	1	1	1	1	1
2	39	2	42	2	2	1	1	59	2	6	3	6	3	2	1	1	3	1	2	2	2	2	2	1	2	2	3	1	1	1	1	2	1	2
2	39	2	42	2	2	1	1	60	2	0.67	1	0.67	1	1	2	1	3	2	1	2	1	2	2	1	2	2	3	1	1	1	1	2	1	2
2	76	2	22	1	2	2	1	138	2	1.5	2	1.33	2	2	1	1	2	2	2	2	2	2	2	2	2	2	4	1	2	1	3	1	1	2
2	80	2	22	1	3	1	3	144	2	2	2	2	2	2	1	3	1	2	2	2	2	2	2	1	1	1	1	1	2	1	2	1	1	1
1	94	2	22	1	2	0	2	174	2	1.67	2	1.3	2	1	1	1	3	2	1	1	1	1	1	2	2	2	2	1	2	1	1	1	1	2
2	106	1	22	1	2	1	1	197	1	5	3	1	1	1	1	1	2	2	2	2	2	2	2	2	2	1	4	1	1	1	1	1	1	2
2	106	1	22	1	2	1	1	198	2	1	2	1	1	2	2	1	2	2	1	2	1	2	2	2	2	1	4	1	1	1	1	1	1	1
2	51	2	23	1	3	1	3	88	2	3	2	3	2	2	1	1	1	2	2	1	2	2	2	1	1	1	3	1	1	1	1	1	1	2
2	51	2	23	1	3	1	3	89	2	3	2	3	2	2	1	1	1	2	2	1	2	2	2	1	1	1	3	1	1	1	1	1	1	2
2	51	2	23	1	3	1	3	90	2	2	2	2	2	2	1	1	1	2	2	1	2	2	2	1	1	1	3	1	1	1	1	1	1	2
2	51	2	23	1	3	1	3	91	2	0.67	1	0.67	1	2	1	1	1	2	2	1	2	2	2	1	1	1	3	1	1	1	1	1	1	2
2	67	1	23	1	3	2	1	124	2	2	2	2	2	2	1	3	2	2	2	2	2	2	2	2	2	1	4	1	2	1	1	1	1	1
1	18	2	24	1	2	1	2	30	2	1.33	2	1.33	2	2	1	2	2	1	1	1	1	2	2	1	1	1	2	1	2	1	1	1	1	2
2	45	2	44	2	3	0	3	73	2	0.67	1	0.67	1	1	1	4	4	2	2	2	2	2	2	2	1	1	4	1	1	1	4	1	2	2
2	45	2	44	2	3	0	3	74	2	1	2	0.83	1	1	1	4	4	2	2	2	2	2	2	2	1	1	4	1	1	1	1	2	2	2
2	6	1	25	1	3	2	2	10	1	2	2	2	2	2	1	2	2	2	2	2	2	2	2	2	1	2	4	2	1	1	1	1	1	1
1	13	2	25	1	1	1	0	20	2	1.5	2	1.5	2	1	1	2	2	2	1	1	1	1	2	1	2	2	4	2	2	1	1	2	1	1
2	47	2	25	1	3	1	3	81	2	1.67	2	1.67	2	1	1	3	4	2	2	2	2	2	2	2	1	1	3	1	1	1	3	1	1	1
2	47	2	25	1	3	1	3	82	2	1.67	2	1.67	2	2	1	3	4	2	2	2	2	2	2	2	1	1	3	1	1	1	1	1	1	1
2	50	2	25	1	3	2	1	87	2	2	2	1.583	2	2	1	4	4	1	2	1	2	2	2	1	2	1	4	1	1	1	2	2	1	1
2	91	1	25	1	3	2	1	165	2	1.5	2	1.3	2	2	1	2	2	1	2	1	2	2	2	2	2	2	4	2	1	1	1	1	1	2
2	91	1	25	1	3	2	1	166	2	0.58	1	0.67	1	1	1	2	2	2	2	2	2	2	2	1	2	1	4	2	1	1	1	1	1	2
2	48	2	52	2	1	0	1	83	1	2.67	2	2.5	2	2	1	1	3	2	2	2	2	2	2	2	2	2	4	1	1	1	1	1	2	1
2	48	2	52	2	1	0	1	84	2	0.67	1	0.5	1	2	1	1	3	2	2	2	2	2	2	2	1	2	4	1	1	1	1	1	1	1
2	92	2	25	1	2	0	2	167	2	1.5	2	0.58	1	2	1	1	2	2	2	2	2	2	2	2	1	1	4	2	1	1	1	1	1	2
2	92	2	25	1	2	0	2	168	2	3	2	3	2	2	1	1	2	2	1	2	2	2	2	2	1	1	4	2	1	1	1	1	1	1
1	92	2	25	1	2	0	2	169	2	2	2	1.16	2	2	1	1	2	1	2	2	2	1	2	2	1	1	4	2	1	1	1	1	1	1
2	92	2	25	1	2	0	2	170	2	0.75	1	0.5	1	2	1	1	2	1	2	2	2	2	2	2	1	1	4	2	1	1	1	1	1	1
1	127	2	25	1	2	0	3	225	2	3	2	3	2	2	1	1	2	1	1	1	1	1	2	1	2	2	4	2	2	1	3	1	1	1
2	1	2	26	1	2	1	2	1	2	3.5	2	3.5	2	2	1	4	4	2	2	2	2	2	2	2	1	1	1	1	1	1	3	1	1	1
2	1	2	26	1	2	1	2	2	2	3.5	2	3.5	2	2	1	4	4	2	2	2	2	2	2	2	1	1	1	1	1	1	2	1	1	1
2	53	2	26	1	2	0	2	94	2	3	2	3	2	2	1	1	3	1	2	2	2	2	2	2	2	1	1	1	2	1	1	1	1	2
2	74	2	26	1	2	1	1	134	2	1.83	2	1.583	2	2	1	3	4	2	2	2	2	2	2	2	2	1	3	2	1	1	3	1	1	1
2	74	2	26	1	2	1	1	135	2	3.08	2	2.75	2	1	1	3	4	2	2	2	2	2	2	2	2	1	3	2	1	1	3	1	1	1
2	74	2	26	1	2	1	1	136	2	4.25	3	4	3	2	1	3	4	2	2	2	2	2	2	2	2	1	3	2	1	1	1	1	1	1
2	108	2	26	1	3	2	2	200	2	3	2	2.83	2	2	1	4	4	2	2	1	2	2	2	2	1	1	2	1	1	1	2	1	1	1
2	4	2	27	1	2	1	2	6	1	11	4	11	4	2	1	3	3	1	2	2	2	2	2	2	1	1	3	1	1	2	2	1	1	1
2	15	2	27	1	1	1	0	23	2	0.75	1	0.5	1	1	2	2	2	2	2	1	2	2	2	2	2	1	4	2	1	1	1	1	1	2
2	44	1	27	1	2	2	1	71	2	1	2	1	1	1	1	1	3	2	2	2	2	1	2	2	1	1	4	2	1	2	4	1	2	1
2	44	1	27	1	2	2	1	72	2	1	2	1	1	2	1	1	3	2	2	2	2	1	2	2	1	1	4	2	1	2	4	1	2	1
1	72	1	27	1	3	1	3	131	2	4	3	4	3	1	1	3	3	1	2	1	2	1	1	2	1	1	3	1	1	1	1	2	2	1
1	72	1	27	1	3	1	3	132	2	4	3	4	3	2	1	3	3	1	2	2	2	1	1	1	1	1	3	1	1	1	1	2	2	2
2	107	2	27	1	2	1	1	199	1	0.67	1	0.67	1	1	2	2	2	1	2	2	2	2	2	2	1	1	4	1	1	1	2	1	2	1
1	2	2	28	1	2	1	1	3	2	8	4	7.5	3	1	1	2	3	1	2	2	1	1	2	1	1	1	1	1	2	1	2	1	1	2
2	8	2	28	1	3	1	3	13	2	5	3	5	3	1	1	2	2	2	2	2	2	2	2	2	2	1	4	2	1	1	2	2	2	1
2	8	2	28	1	3	1	3	14	2	13	4	13	4	1	1	2	2	2	2	2	2	1	1	2	2	1	4	2	1	2	2	1	2	1
2	17	1	28	1	2	1	2	29	2	6	3	6	3	1	1	1	3	1	2	2	2	2	2	2	1	1	1	1	1	1	2	1	1	2
2	60	2	36	2	2	1	1	109	2	4	3	3.5	2	2	1	3	2	2	2	2	2	2	2	2	1	1	4	1	1	1	3	1	1	1
2	60	2	36	2	2	1	1	110	2	1	2	0.5	1	2	1	3	2	2	2	2	2	2	2	2	1	1	4	1	1	1	3	1	1	1
2	60	2	36	2	2	1	1	111	2	4	3	3.5	2	2	1	3	2	2	2	2	2	2	2	2	1	1	4	1	1	1	3	1	1	1
2	60	2	36	2	2	1	1	112	2	6	3	2	2	1	1	3	2	2	2	2	2	2	2	2	1	1	4	1	1	1	3	1	1	1
2	60	2	36	2	2	1	1	113	2	4	3	0.5	1	1	1	3	2	2	2	2	2	2	2	2	1	1	4	1	1	1	3	1	1	1
2	60	2	36	2	2	1	1	114	2	4	3	3	2	1	1	3	2	2	2	2	2	2	2	2	1	1	4	1	1	1	3	1	1	1
2	61	2	35	1	3	2	2	115	2	4	3	3.75	2	1	1	1	3	1	2	2	1	2	2	2	1	2	1	1	2	1	3	1	1	2
2	32	2	28	1	3	1	3	49	2	2	2	0.417	1	2	1	1	2	2	2	1	2	2	2	1	2	2	4	1	2	1	1	1	1	2
2	37	2	28	1	1	1	0	56	2	1.25	2	1.08	2	2	1	1	3	2	2	2	2	2	2	2	1	1	4	2	1	1	1	1	1	1
1	63	2	39	2	3	2	2	119	2	1	2	0.25	1	1	1	4	4	2	1	2	2	1	1	2	1	1	1	2	1	1	1	2	2	2
2	41	2	28	1	2	0	2	66	2	5	3	5	3	1	2	1	3	1	2	1	2	2	2	2	2	2	4	2	1	1	3	1	1	1
2	65	2	28	1	2	0	3	121	2	2.583	2	2.5	2	2	1	1	2	1	2	2	2	2	2	2	2	2	4	1	2	1	1	2	1	1
2	66	2	56	2	2	1	1	122	1	5.5	3	1	1	2	1	1	3	1	2	2	2	2	2	2	2	1	4	1	1	1	2	1	2	2
2	66	2	56	2	2	1	1	123	2	4	3	3	2	2	1	1	3	2	2	2	2	2	2	2	2	1	4	1	1	1	3	1	2	2
2	125	2	28	1	3	1	3	222	2	1.16	2	0.16	1	2	1	2	2	2	2	2	2	2	2	2	1	1	3	1	2	1	1	2	1	1
2	68	1	45	2	3	2	3	125	2	2.5	2	2.5	2	1	1	4	4	1	2	2	2	2	2	1	1	1	1	1	1	1	3	1	1	1
2	68	1	45	2	3	2	3	126	2	3	2	2.67	2	2	1	4	4	2	2	2	2	2	2	2	1	1	1	1	1	1	3	1	1	2
2	130	2	28	1	2	1	1	229	2	1	2	0.83	1	1	1	1	2	2	2	1	2	2	2	2	2	1	4	2	1	1	1	2	1	1
1	70	2	57	2	1	0	1	128	2	10	4	9	4	2	1	2	1	1	1	1	1	2	1	1	2	2	4	1	1	1	3	1	1	2
1	70	2	57	2	1	0	1	129	2	6	3	6	3	2	1	2	1	1	1	2	2	2	2	1	2	2	4	1	1	1	3	1	1	1
1	71	1	53	2	2	2	0	130	2	1.5	2	1.25	2	1	2	1	3	1	1	2	1	1	2	1	2	2	4	1	2	1	1	1	1	1
2	130	2	28	1	2	1	1	230	2	1.83	2	0.75	1	2	1	1	2	2	2	1	2	2	2	2	2	1	4	2	1	1	3	2	1	2
2	16	2	29	1	1	0	1	24	2	4	3	4	3	2	1	1	3	1	2	2	2	2	2	2	1	2	4	1	1	1	1	1	1	1
2	73	2	50	2	3	1	3	133	2	0.67	1	0.583	1	1	2	4	4	2	2	2	2	2	2	2	1	1	2	2	1	1	1	2	1	1
2	16	2	29	1	1	0	1	25	2	2	2	2	2	1	1	1	3	2	2	2	2	2	2	2	1	2	4	1	1	1	1	1	1	1
2	16	2	29	1	1	0	1	26	2	2	2	2	2	1	1	1	3	2	2	2	2	2	2	2	1	2	4	1	1	1	1	1	1	2
2	16	2	29	1	1	0	1	27	2	5	3	5	3	1	1	1	3	1	2	2	2	2	2	2	1	2	2	1	1	1	1	1	1	2
2	16	2	29	1	1	0	1	28	2	5	3	5	3	2	1	1	3	1	2	2	2	2	2	2	1	2	4	1	1	1	3	1	1	2
2	30	2	29	1	3	2	2	44	2	0.67	1	0.583	1	2	2	3	3	2	2	2	2	2	2	2	1	1	4	1	1	2	1	1	1	2
2	77	1	65	3	2	1	1	139	2	3	2	1.5	2	2	1	3	3	2	2	2	2	2	2	2	2	1	4	1	1	1	2	2	2	1
2	77	1	65	3	2	1	1	140	2	1.17	2	1.17	2	2	1	3	3	2	2	2	2	2	2	2	2	1	4	1	1	1	2	2	2	1
2	77	1	65	3	2	1	1	141	1	12	4	12	4	1	1	3	3	2	2	2	2	2	2	2	2	1	4	1	1	1	2	2	2	1
2	78	1	60	3	2	2	1	142	2	5	3	5	3	2	1	3	2	1	2	2	2	2	2	1	2	2	4	1	2	1	2	1	1	1
2	43	1	29	1	3	2	3	69	2	6	3	4	3	2	1	4	4	2	2	2	2	2	2	2	1	1	1	1	1	2	4	1	1	2
2	43	1	29	1	3	2	3	70	2	6	3	6	3	2	1	4	4	2	2	2	2	2	2	2	1	1	1	1	1	2	4	1	1	1
2	103	2	29	1	2	0	2	191	2	3.5	2	2	2	1	1	1	3	2	2	2	2	2	2	2	2	1	4	1	2	1	1	1	1	2
2	117	2	29	1	2	0	2	211	2	0.83	1	0.67	1	1	1	1	3	1	2	2	1	2	2	2	2	1	4	2	2	1	1	1	1	2
2	83	2	50	2	3	1	3	147	2	5	3	5	3	1	1	3	1	1	2	2	2	2	2	2	2	1	4	1	1	1	1	1	1	2
2	83	2	50	2	3	1	3	148	2	4	3	2.5	2	2	1	3	1	2	2	2	2	2	2	2	2	1	4	1	1	1	1	1	1	2
2	84	2	50	2	2	1	1	149	2	6	3	5	3	2	1	1	3	2	2	2	2	1	1	2	1	2	4	2	1	1	3	1	1	2
2	84	2	50	2	2	1	1	150	2	3.5	2	3	2	2	1	1	3	2	2	2	2	2	2	2	1	2	4	2	1	1	2	1	1	2
2	84	2	50	2	2	1	1	151	2	4	3	4	3	1	1	1	3	2	2	1	2	2	2	2	1	2	4	2	1	1	1	1	1	2
2	85	2	48	2	3	1	3	152	2	7	3	7	3	2	1	3	1	2	2	2	2	2	2	2	1	1	4	1	1	1	3	2	1	1
2	85	2	48	2	3	1	3	153	2	5	3	5	3	1	1	3	1	2	2	2	2	2	2	2	1	1	2	1	1	1	3	2	1	1
2	85	2	48	2	3	1	3	154	2	11	4	11	4	2	1	3	1	2	2	2	2	2	2	2	1	1	3	1	1	1	2	2	1	1
2	86	2	49	2	2	1	1	155	1	2.58	2	2.3	2	2	2	1	2	2	2	2	2	2	2	1	2	1	4	2	2	1	1	1	1	2
2	123	2	29	1	2	1	1	219	2	2	2	2	2	2	1	1	3	1	2	2	2	2	2	1	2	1	4	1	1	1	1	1	2	2
2	123	2	29	1	2	1	1	220	2	3	2	3	2	2	1	1	3	1	2	2	2	2	2	1	2	1	4	1	1	1	1	1	2	1
2	88	2	55	2	2	1	1	158	2	14	4	14	4	2	1	3	2	1	2	2	2	2	2	2	1	1	4	1	1	2	4	1	2	1
2	89	2	38	2	2	1	1	159	2	3.5	2	3.5	2	2	1	1	3	2	2	2	2	2	2	2	2	2	4	2	1	1	1	1	1	2
2	89	2	38	2	2	1	1	160	2	4	3	4	3	1	1	1	3	2	2	2	2	2	2	2	2	2	4	2	1	1	3	1	1	2
2	7	2	30	1	2	1	1	11	2	1.25	2	1.17	2	2	1	2	2	1	1	2	2	2	2	2	1	1	4	1	1	1	1	1	1	1
2	7	2	30	1	2	1	1	12	2	5	3	4	3	1	1	2	2	1	2	2	2	2	2	2	1	1	4	1	1	1	2	1	1	1
2	10	1	30	1	2	1	1	17	2	1.5	2	1.5	2	1	2	1	3	1	2	1	2	2	2	1	2	2	4	1	1	1	1	1	1	1
2	42	2	30	1	1	0	1	67	2	3	2	3	2	2	1	1	3	2	2	2	1	2	2	1	2	1	4	1	1	1	3	1	1	2
1	42	2	30	1	1	0	1	68	2	6	3	6	3	2	1	1	2	2	1	2	2	1	1	2	2	1	4	1	1	1	3	1	1	1
2	46	2	30	1	2	1	1	75	2	0.67	1	0.67	1	2	1	1	3	2	2	2	2	2	2	2	.	1	4	2	1	1	1	1	1	1
2	46	2	30	1	2	1	1	76	2	0.67	1	0.67	1	2	1	1	3	2	2	2	2	2	2	2	.	1	4	2	1	2	4	1	1	1
2	46	2	30	1	2	1	1	77	2	0.67	1	0.33	1	2	1	1	3	2	2	2	2	2	2	2	1	2	4	1	1	2	4	1	1	2
2	46	2	30	1	2	1	1	78	2	3	2	3	2	2	1	1	3	2	2	2	2	2	2	2	1	2	4	1	1	2	4	1	1	2
1	46	2	30	1	3	2	2	79	2	8	4	8	4	2	1	1	3	1	2	2	2	1	2	2	1	2	4	1	1	2	4	1	1	2
2	46	2	30	1	3	2	2	80	1	9	4	9	4	2	1	1	3	2	1	2	2	2	2	2	1	1	4	1	1	2	4	1	1	2
2	90	2	30	1	3	2	2	161	2	3.58	2	3.58	2	1	1	3	1	2	2	2	2	2	2	2	1	1	3	1	1	2	2	2	1	1
2	90	2	30	1	3	2	2	162	2	1.67	2	1.67	2	1	1	3	1	2	2	1	2	2	2	1	1	1	3	1	1	1	1	2	1	2
2	90	2	30	1	3	2	2	163	2	1	2	1	1	1	1	3	1	2	2	2	2	2	2	2	1	1	3	1	1	1	1	1	1	1
2	95	2	52	2	2	1	2	175	2	5	3	4.6	3	2	1	1	2	2	2	2	2	2	2	2	2	1	4	1	1	1	1	1	1	1
2	95	2	52	2	2	1	2	176	2	8	4	8	4	1	1	1	2	2	2	2	2	2	2	2	2	1	4	1	1	1	1	1	1	1
2	95	2	52	2	2	1	2	177	2	11	4	11	4	2	1	1	2	2	2	2	2	2	2	2	2	1	4	1	1	2	2	1	1	1
2	95	2	52	2	2	1	2	178	2	2	2	2	2	1	1	1	2	2	2	2	2	2	2	2	2	1	4	1	1	1	1	1	1	2
2	95	2	52	2	2	1	2	179	2	0.58	1	0.16	1	2	1	1	2	2	2	2	2	2	2	2	2	1	4	1	1	1	1	1	1	1
2	90	2	30	1	3	2	2	164	2	3.58	2	3.5	2	2	1	3	1	2	2	2	2	2	2	2	1	1	3	1	1	1	1	2	1	2
1	110	2	30	1	2	1	2	202	2	4	3	4	3	1	1	3	2	2	2	1	1	2	2	2	1	1	4	1	1	1	3	1	1	1
2	119	2	30	1	2	1	2	213	1	1	2	1	1	1	2	3	2	2	2	1	2	2	2	2	1	1	4	1	1	2	4	2	1	1
2	119	2	30	1	2	1	2	214	1	4	3	2	2	2	1	3	2	1	2	2	2	2	2	2	1	1	4	1	1	1	1	1	1	1
2	9	2	31	1	2	0	3	15	2	3	2	3	2	2	1	1	3	2	2	2	2	2	2	2	1	1	1	1	1	2	2	1	1	2
1	9	2	31	1	2	0	3	16	2	3.34	2	2.417	2	1	1	1	3	1	1	1	1	1	2	2	1	1	1	2	1	1	3	1	1	1
2	100	2	48	2	2	1	2	186	2	0.67	1	0.25	1	2	1	2	1	2	2	2	2	2	2	2	2	1	4	1	1	1	1	1	1	2
2	101	2	55	2	1	0	1	187	2	16.83	4	16.5	4	1	1	1	3	2	2	2	2	2	2	2	2	1	1	1	1	2	4	2	1	2
2	101	2	55	2	1	0	1	188	2	14	4	14	4	1	1	1	3	2	2	2	2	2	2	2	2	1	3	1	1	2	4	2	1	2
2	101	2	55	2	1	0	1	189	2	10	4	10	4	2	1	1	3	2	2	1	2	2	2	2	2	1	1	1	1	2	3	2	1	2
2	102	2	75	3	2	1	1	190	2	10	4	10	4	1	2	1	3	2	2	2	2	2	2	2	2	1	4	1	2	2	4	1	1	2
2	34	2	31	1	2	1	1	51	2	2	2	2	2	2	1	1	3	2	1	1	2	2	2	2	1	1	4	1	1	1	3	1	1	1
2	128	1	31	1	3	2	2	226	2	7	3	7	3	1	1	2	2	2	2	2	2	2	2	2	1	1	1	1	1	1	1	1	1	2
2	105	2	36	2	2	1	1	193	2	9	4	9	4	2	1	3	1	2	2	2	2	2	2	2	1	1	4	2	1	1	2	2	1	1
2	105	2	36	2	2	1	1	194	2	6	3	6	3	2	1	3	1	2	2	1	2	2	2	1	1	1	4	2	1	1	2	2	1	1
2	105	2	36	2	2	1	1	195	2	3	2	3	2	2	1	3	1	2	2	2	2	2	2	1	1	1	4	2	1	1	1	2	1	2
2	105	2	36	2	2	1	1	196	2	1.5	2	1.5	2	1	1	3	1	2	2	2	2	2	2	2	1	1	4	2	1	1	1	1	1	1
2	128	1	31	1	3	2	2	227	2	16	4	16	4	1	1	2	2	1	2	2	2	2	2	2	1	1	2	1	1	1	1	1	1	2
2	124	2	32	1	2	1	1	221	2	4	3	4	3	2	1	3	2	1	2	2	2	2	2	2	1	1	3	1	2	1	2	1	1	1
2	40	2	33	1	1	0	1	61	2	2	2	0.67	1	2	1	2	3	2	2	2	2	2	2	2	1	1	4	1	1	1	1	1	1	2
2	40	2	33	1	1	0	1	62	2	0.583	1	0.583	1	1	2	2	3	1	2	2	2	2	2	2	1	1	4	1	1	1	1	1	1	2
2	109	2	59	2	2	1	1	201	2	8	4	8	4	2	1	2	2	1	2	2	2	2	2	2	1	1	1	1	1	1	3	1	1	1
2	40	2	33	1	1	0	1	63	2	0.583	1	0.583	1	1	2	2	3	2	2	2	2	2	2	2	1	1	4	1	1	1	1	1	1	2
2	111	2	56	2	1	0	1	203	2	8	4	4.5	3	2	1	1	2	2	2	2	2	2	2	2	2	2	4	1	1	1	1	1	1	2
2	111	2	56	2	1	0	1	204	2	3.5	2	3.25	2	2	1	1	2	2	2	2	2	2	2	2	2	2	4	1	1	1	1	1	1	1
2	40	2	33	1	1	0	1	64	2	1.67	2	0.83	1	1	1	2	3	2	2	2	2	2	2	2	1	1	4	1	1	1	1	1	1	2
2	40	2	33	1	1	0	1	65	2	1.5	2	0.83	1	1	1	2	3	2	2	1	2	2	2	2	1	1	4	1	1	1	1	1	1	2
2	113	2	45	2	2	1	2	207	2	1.3	2	1.16	2	2	1	3	3	1	2	2	2	2	2	1	1	1	1	1	1	2	2	1	1	2
2	114	2	61	3	2	1	1	208	2	2	2	2	2	2	1	3	1	1	2	2	2	2	2	2	1	1	4	1	1	1	2	2	1	1
2	115	2	64	3	2	1	1	209	2	4.6	3	4.5	3	2	1	3	3	2	2	2	2	2	2	2	1	1	1	1	1	2	4	1	1	2
2	59	2	33	1	2	1	1	103	2	3.5	2	3.5	2	1	1	4	4	2	2	2	2	2	2	2	2	1	4	1	1	1	1	1	1	2
2	59	2	33	1	2	1	1	104	1	3.5	2	3.5	2	2	1	4	4	2	2	2	2	2	2	2	2	1	4	1	1	1	1	1	1	2
2	118	1	53	2	2	1	1	212	2	3	2	3	2	1	1	3	3	2	2	2	2	2	2	2	1	1	1	1	1	2	4	1	1	1
2	59	2	33	1	2	1	1	105	1	2	2	2	2	2	1	4	4	2	2	2	2	2	2	2	2	1	4	1	1	1	1	1	1	2
2	59	2	33	1	2	1	1	106	1	2	2	2	2	1	1	4	4	2	2	2	2	2	2	2	2	1	4	1	1	1	1	1	1	2
2	120	2	57	2	2	1	1	215	2	2.16	2	0.33	1	2	1	3	3	2	2	2	2	2	2	2	1	1	4	1	1	1	1	1	1	2
2	120	2	57	2	2	1	1	216	2	2.08	2	0.25	1	2	1	3	3	2	2	2	2	2	2	2	1	1	4	1	1	1	1	1	1	2
2	121	2	55	2	1	0	1	217	2	1.5	2	1.5	2	1	1	2	3	2	2	2	2	2	2	2	1	1	3	1	2	1	3	1	1	1
2	122	2	60	3	2	1	1	218	2	5	3	5	3	2	1	2	3	2	2	1	2	2	2	2	1	1	1	1	2	1	1	1	1	1
2	59	2	33	1	2	1	1	107	1	3	2	3	2	1	1	4	4	2	2	2	2	2	2	2	2	1	4	1	1	1	1	1	1	2
2	59	2	33	1	2	1	1	108	2	3.5	2	3.5	2	1	1	4	4	2	2	2	2	2	2	2	2	1	4	1	1	1	1	1	1	2
2	75	2	33	1	3	1	2	137	2	1.17	2	1.08	2	2	2	3	1	2	2	2	2	2	2	2	2	1	4	1	1	1	2	1	1	2
2	104	2	33	1	2	1	1	192	2	1	2	0.83	1	1	2	3	2	2	2	2	2	2	2	2	1	1	4	1	1	1	3	1	2	1
2	126	2	38	2	2	0	2	223	2	4	3	4	3	2	1	2	3	2	2	2	2	2	2	2	1	1	4	1	1	1	1	1	1	1
2	126	2	38	2	2	0	2	224	2	5	3	5	3	1	1	2	3	1	2	1	2	2	2	1	1	1	4	1	1	1	1	1	2	1
2	112	2	33	1	1	0	1	205	2	2.16	2	1.5	2	2	1	1	3	2	2	2	1	2	2	2	1	1	4	1	1	2	2	1	1	2
2	112	2	33	1	1	0	1	206	2	2.16	2	1.75	2	1	1	1	3	2	2	2	1	2	2	2	1	1	4	1	1	2	4	1	1	1
2	5	1	34	1	2	2	0	7	1	6	3	6	3	2	2	1	3	2	2	2	2	2	2	2	2	1	4	2	1	1	1	2	2	1
1	5	1	34	1	2	2	0	8	2	1.17	2	1.17	2	1	1	1	3	2	2	1	2	1	2	2	2	1	4	2	1	1	1	1	2	2
2	5	1	34	1	2	2	0	9	1	10	4	10	4	1	1	1	3	2	2	2	2	2	2	2	2	1	4	2	1	2	3	1	2	2
2	129	1	34	1	1	1	0	228	2	3	2	3	2	2	2	1	3	2	2	2	2	2	2	2	2	2	4	1	2	1	1	1	1	1
